# Supplementary material for: Hemolymph proteome changes during worker brood development match the biological divergences between western honey bees (Apis mellifera) and eastern honey bees (Apis cerana)
Source: BMC Genomics. 2014 Jul 5;15(1):563. doi: 10.1186/1471-2164-15-563 (PMC4111844; doi:10.1186/1471-2164-15-563)
Supplement: Supplementary file 1 — Additional file 1: Table S1: Differerentially expressed hemolymph proteins during larval and pupal development stages of honeybee worker (A. m. ligustica and A.c. cerana) on days 1, 3 and 5, respectively. (XLSX 44 KB) [file 12864_2014_6273_MOESM1_ESM.xlsx]

## Sheet: Sheet2
Table S1. Differerentially expressed hemolymph proteins during larval and pupal development stages of honeybee worker (A. m. ligustica and A.c. cerana) on days 1, 3 and 5, respectively.
Spot #	Experimental	Theoretical	Sequence	Unique peptide	Score	Protein name	Accession		Larva	Larva								Pupa
	pI/Mr (kDa)	pI/Mr (kDa)	coverage				number			Day-1			Day-3			Day-5		Day-1			Day-3		Day-5
			%							Log 1.5 R	P-value		Log 1.5 R	P-value		Log 1.5 R	P-value	Log 1.5 R	P-value		Log 1.5 R	P-value	Log 1.5 R	P-value
Food storage (Hexamerins)
1	4.22/97.0	6.43/81.5	16	8	260	Hexamerine		gi/149939403							-2.3		0.004
2	6.40/93.0	6.43/81.5	21	18	844	Hexamerine		gi/149939403							-2.8		0.003
3	4.34/97.0	6.43/81.5	35	4	196	Hexamerine		gi/149939403										-3.2		0.006
4	6.57/94.5	6.43/61.6	8	3	53	Hexamerine		gi/149939403		5.2	0.001
5	7.71/92.9	6.43/112.2	9	4	52	Hexamerine110 (Hex 110)		gi/155368750							4.9		0.00227
6	6.40/95.1	6.43/112.2	8	4	62	Hexamerine110 (Hex 110)		gi/155368750					3.6	0.002
7	6.69/94.7	6.43/112.2	12	13	53	Hexamerine110 (Hex 110)		gi/155368750		3.2	7.86e-05
8	7.16/95.3	6.43/112.2	7	10	122	Hexamerine110 (Hex 110)		gi/155369750					3.5	0.008				2.6		0.034
9	8.04/84.0	6.43/112.2	8	3	141	Hexamerine110 precursor (Hex 110)		gi/155369750							-2		0.001						-2.4	0.04
10	6.89/82.0	6.43/112.2	9	5	222	Hexamerine110 precursor (Hex 110)		gi/155369750					-2.9	0.039
11	7.74/82.0	6.43/112.2	8	7	240	Hexamerine110 precursor (Hex 110)		gi/155369750										-1.1		0.021
12	7.14/96.0	6.43/112.2	9	9	485	Hexamerine110 precursor (Hex 110)		gi/155369750										-2.5		0.001
13	7.08/95.0	6.43/112.2	11	4	590	Hexamerine110 precursor (Hex 110)		gi/155369750													-1.7	0.017
14	6.55/87.0	6.43/112.2	7	8	735	Hexamerine110 precursor (Hex 110)		gi/155368750							-5.1		0.001
15	6.50/97.0	6.43/112.2	9	7	935	Hexamerine110 precursor (Hex 110)		gi/155369750													-1.9	0.03
16	6.56/97.0	6.43/112.2	8	5	206	Hexamerine110 precursor (Hex 110)		gi/155369750							-2.6		0.004
17	6.41/96.0	6.43/112.2	14	9	629	Hexamerine110 precursor (Hex 110)		gi/155369750							-3.2		0.001
18	7.41/92.0	6.43/112.2	8	7	259	Hexamerine110 precursor (Hex 110)		gi/155369750															-2.2	0.000923
19	6.42/85.2	6.72/79.5	23	15	215	Hexamerine 70b precursor (Hex 70b)		gi/58585148		4.2	0.002				1.9		0.009	1.5		0.005	1.8	0.007
20	6.53/84.2	6.72/79.5	14	10	137	Hexamerine 70b precursor (Hex 70b)		gi/58585148		3.7	0.028				3.5		0.001				2.1	0.032
21	5.04/23.8	6.72/79.5	18	7	121	Hexamerine 70b precursor (Hex 70b)		gi/58585148							3.8		0.001
22	6.92/85.8	6.72/79.5	14	8	167	Hexamerine 70b precursor (Hex 70b)		gi/58585148		4.1	0.001				3.1		0.003	2.8		0.001
23	6.52/70.7	6.72/79.5	9	5	75	Hexamerine 70b precursor (Hex 70b)		gi/58585148							3.5		0.001	2.9		0.02	3.2	0.002
24	6.97/81.0	6.72/79.5	8	3	365	Hexamerine 70b precursor (Hex 70b)		gi/58585148															-2.1	0.016
25	6.58/97.0	6.72/79.5	11	5	162	Hexamerine 70b precursor (Hex 70b)		gi/58585148													-1.8	0.002	-3	0.002
26	7.29/84.0	6.72/79.5	6	7	211	Hexamerine 70b precursor (Hex 70b)		gi/58585148										-2.2		0.003
27	6.35/72.1	6.72/79.5	12	9	100	Hexamerine 70b precursor (Hex 70b)		gi/58585148										3		0.016
28	7.00/78.0	6.72/79.5	3	4	213	Hexamerine 70b precursor (Hex 70b)		gi/58585148										-2.5		0.035
29	7.43/95.5	6.72/79.5	34	25	255	Hexamerine 70b precursor (Hex 70b)		gi/58585148					2.9	0.005	2.7		0.002
30	6.92/91.7	6.72/79.5	9	4	120	Hexamerine 70b precursor (Hex 70b)		gi/58585148		4.1	0.001				2.5		0.001	3.6		0.002
31	4.39/97.0	7.94/81.4	13	10	668	Hexamerine 70c precursor (Hex 70c)		gi/148887477							-2.8		0.002
32	4.09/97.0	7.94/81.4	19	10	611	Hexamerine 70c precursor (Hex 70c)		gi/148887477							-1.3		0.016
33	6.80/93.4	6.57/176.7	13	14	321	Very High Density Lipophorin (VHDL)		gi/110762106					3.3	0.000295							2	0.003
Major Royal jelly proteins (MRJPs)
34	5.33/68.0	6.65/62.0	47	19	1553	Major Royal Jelly Protein (MRJP)		gi/288872651					-6.1	0.046
35	5.32/57.5	5.10/49.3	28	15	978	Major Royal Jelly Protein 1 ( MRJP-1)		gi/58585098		5.5	0.00365	3.65e-05	2.3	0.001				3.7		0.003
36	6.96/94.0	5.50/49.5	18	7	342	Major Royal Jelly Protein 1 ( MRJP-1)		gi|40557703							-4.8		0.001				-4	0.017
37	7.12/87.0	5.50/49.5	9	8	1564	Major Royal Jelly Protein 1 ( MRJP-1)		gi/33358394													-3.1	0.026	-3	0.011
38	5.12/70.0	5.10/49.3	8	12	2502	Major Royal Jelly Protein 1 ( MRJP-1)		gi/288872651													3.8	0.00308
39	7.00/28.0	5.10/49.3	12	7	1451	Major Royal Jelly Protein 2 ( MRJP-2)		gi/33358394													4.5	0.0092
40	6.93/71.5	6.83/51.4	34	20	552	Major Royal Jelly Protein 2 ( MRJP-2)		gi/58585108					4	0.005
41	6.97/74.3	6.83/51.4	49	26	702	Major Royal Jelly Protein 2 ( MRJP-2)		gi/58585108		5.5	0.0005	0.000505	3.4	0.003	2.7		0.01	2		0.004
42	6.65/80.0	6.83/51.4	28	15	259	Major Royal Jelly Protein 2 ( MRJP-2)		gi/58585108					2.2	0.013	3.2		0.022	2.5		0.008
43	6.52/81.0	6.83/51.4	37	20	798	Major Royal Jelly Protein 2 ( MRJP-2)		gi/58585108		1.7	0.001	0.006			4.5		0.00067	2		0.028
44	6.75/81.0	6.83/51.4	28	15	1305	Major Royal Jelly Protein 2 ( MRJP-2)		gi/58585108							2.3		0.044
45	5.55/88.2	6.83/51.4	17	3	88	Major Royal Jelly Protein 2 ( MRJP-2)		gi/58585108		3.7	0.003	0.048	6.2	0.021
46	5.48/78.0	8.27/53.4	32	15	834	Major Royal Jelly Protein 2 ( MRJP-2)		gi/40218301		-6.6	0.042	0.042	-5.2	0.004	-4.8		0.049
47	7.35/72.0	8.27/53.4	40	7	283	Major Royal Jelly Protein 2 ( MRJP-2)		gi/40218301													-3.5	0.048
48	6.92/92.0	8.27/53.4	7	9	429	Major Royal Jelly Protein 2 ( MRJP-2)		gi/40218301													-2.2	0.019
49	6.52/78.0	8.27/53.4	16	3	107	Major Royal Jelly Protein 2 ( MRJP-2)		gi/40218301					-5.6	0.02
50	6.54/63.0	8.27/53.4	41	16	1182	Major Royal Jelly Protein 2 ( MRJP-2)		gi/40218301		-4.5	0.001	7.42e-06			-2.9		0.003
51	6.69/68.0	8.27/53.4	17	13	1269	Major Royal Jelly Protein 2 ( MRJP-2)		gi/40218301					-2.8	0.006	-5.4		0.001
52	5.87/77.0	8.27/53.4	44	3	57	Major Royal Jelly Protein 2 ( MRJP-2)		gi/40218301		-8.6	0.009	0.000985
53	6.50/62.0	8.27/53.46	38	14	974	Major Royal Jelly Protein 2 ( MRJP-2)		gi/40218301		-3.2	0.001	0.001
54	4.91/79.5	6.87/66.0	42	8	173	Major Royal Jelly Protein 3 ( MRJP-3)		gi/56422035		3.2	0.017	0.017
55	4.97/74.3	6.87/66.0	47	9	173	Major Royal Jelly Protein 3 ( MRJP-3)		gi/56422035							1.4		0.001
56	5.08/73.4	6.87/66.0	20	9	569	Major Royal Jelly Protein 3 ( MRJP-3)		gi/56422035							2.8		0.001
57	5.84/89.8	6.87/66.0	47	27	716	Major Royal Jelly Protein 3 ( MRJP-3)		gi/56422035		2.6	0.004	0.000518
58	7.07/92.0	8.60/69.6	10	9	413	Major Royal Jelly Protein 3 ( MRJP-3)		gi/56422037															-3.3	0.002
59	6.31/79.0	8.60/69.6	13	10	378	Major Royal Jelly Protein 3 ( MRJP-3)		gi/56422037					-5.9	0.02
60	7.12/63.0	8.60/69.6	22	7	251	Major Royal Jelly Protein 3 ( MRJP-3)		gi/56422037					-6.6	0.021
61	6.21/79.0	8.60/69.6	13	10	538	Major Royal Jelly Protein 3 ( MRJP-3)		gi/56422037		-1.5	0.012	0.000995
62	5.78/79.0	8.60/69.6	17	7	378	Major Royal Jelly Protein 3 ( MRJP-3)		gi/56422037		-5.3	0.001	0.003
63	5.15/62.0	8.60/69.6	11	8	323	Major Royal Jelly Protein 3 ( MRJP-3)		gi/56422037					-3.9	0.002
64	5.22/70.0	8.05/70.8	15	2	67	Major Royal Jelly Protein 5 ( MRJP-5)		gi/40218299					-4.3	0.022
65	5.15/63.0	8.05/70.8	14	3	77	Major Royal Jelly Protein 5 ( MRJP-5)		gi/40218299					-5.1	0.006
Protein folding
66	5.55/83.0	5.64/60.5	56	16	2401	Heat shock protein 60 (Hsp60)		gi/66547450		5.2	0.004
67	6.63/90.0	5.64/60.5	37	11	766	Heat shock protein 60 (Hsp60)		gi/66547450										2.4		0.006
68	5.77/49.8	5.64/60.5	46	29	567	Heat shock protein 60 (Hsp60)		gi/66547450					2	0.003
69	5.55/85.0	5.64/60.5	77	25	3755	Heat shock protein 60 (Hsp60)		gi/66547450					-5.6	0.001
70	5.52/93.7	5.64/60.5	54	38	1962	Heat shock protein 60 (Hsp60)		gi/66547450					5	0.001	3.5		0.002				2.1	0.006
71	4.62/57.0	5.43/71.4	19	11	167	Heat shock protein cognate 4 (Hsc70-4)		gi/229892210					-6.4	0.015
						(Hsc70-4), CG4264
72	6.59/87.8	5.43/71.4	14	11	167	Heat shock protein cognate 4 (Hsc70-4)		gi/229892210							3.2		0.006
73	6.70/90.0	5.43/71.4	23	3	110	Heat shock protein cognate 5 (Hsc70-5)		gi/229892203		3.4	0.001
74	6.25/88.0	5.43/71.4	37	3	110	Heat shock protein cognate 5 (Hsc70-5)		gi/229892203		3.9	0.003
75	5.36/96.3	5.61/70.7	9	2	58	Hsp70Ab		gi/229892265					5.3	0.002									4.3	0.005
76	6.26/82.8	5.02/72.4	13	9	47	Heat shock protein 90 (Hsp90)		gi/229892248							2.1	2.1	0.002
77	5.26/92.7	5.27/80.2	38	8	127	Protein disulfide-isomerase precursor (PDI)		gi/328790461		5.3	0.000358		4	0.003	2.4		0.001
78	4.75/93.1	4.45/47.5	15	7	71	Calreticulin (Crc)		gi/665455506		4.9	0.000311
79	4.93/26.0	6.70/109.4	9	2	92	T-complex protein (TRP)		gi/328785769		-2.6	0.042	0.042
80	5.85/93.7	5.57/56.2	9	3	71	Endoplasimic reticul protein60 (ERp60)		gi/66546657													1.6	0.022	1.8	0.027
81	5.96/70.0	4.98/83.8	9	3	103	HSP-90/83		gi/229892248					-5.3	0.000104	-5.9	-5.9	0.011
82	4.82/74.0	6.01/25.6	23	3	163	Heat shock protein beta-1 (Hsp-beta-1)		gi/110757651							-5.3		0.029
83	8.83/15.0	8.01/11.4	77	5	163	10 kDa heat shock protein, mitochondrial-like (Hsp-10)		gi/66547447							-3.8		0.001
Carbohydrate metabolism/energy production
84	6.74/90.0	6.24/39.3	43	5	250	enolase-like(Eno)		gi/328776580										1.9		0.002
85	6.88/87.0	6.24/39.3	50	10	1440	enolase-like(Eno)		gi/328776580										3		0.007
86	7.21/86.0	6.24/39.3	46	9	840	enolase-like(Eno)		gi/328776580													2.5	0.044
87	6.20/92.2	5.51/40.2	46	14	317	enolase-like(Eno)		gi/328776580					2.7	0.006				2.5		0.002	2.5	0.00334	1.4	0.008
88	6.74/60.0	6.26/36.5	59	7	416	Aldolase-reductase (Ald)		gi/66525576										3.7		0.04
89	7.14/74.0	7.57/39.9	38	7	234	fructose-bisphosphate aldolase-like		gi/110748949													2.1	0.001
90	7.71/83.0	7.57/39.9	44	8	404	Aldolase-reductase (Ald)		gi/66525576															-2.5	0.011
91	7.9/48.2	8.12/37.3	28	4	167	Transaldolase (Tal)		gi/|328783160													3.1	0.025
92	4.87/78.0	4.31/12.5	19	2	89	Glucose dehydrogenase (Gld)		gi/110772962							2.6		0.001
93	4.86/33.3	4.31/12.5	19	2	80	Glucose dehydrogenase (Gld)		gi/110772962							2.6		0.005
94	7.85/16.5	7.55/16.5	33	3	100	Plasma membrane calcium ATPase (PMCA)/ NPC2		gi/110756965		2.8	0.006		3.1	0.003	3.8		0.014
95	8.11/85.3	8.11/76.1	39	11	239	Glyceraldehyde-3-phosphate dehydrogenase-2 (GAPDH-II)		gi/48142692					4	0.001	3.2		0.005	3.6		0.004
96	6.50/61.0	8.11/76.1	26	8	752	Glyceraldehyde-3-phosphate dehydrogenase-2 (GAPDH-II)		gi/48142692							-2.4	-2.4	0.003						`
97	8.22/76.0	8.11/76.1	27	7	707	Glyceraldehyde-3-phosphate dehydrogenase-2 (GAPDH-II)		gi/48142692															-2.6	0.033
98	8.20/70.0	8.42/22.2	52	2	75	Peptidyl-prolyl cis-trans isomerase B precursor (Cyclophilin1)		gi/380029325													-2.5	0.004
99	7.34/52.0	8.26/68.2	17	5	170	Transketolase isoform2		gi/328789361							-3.7		0.007	-2.9		0.001	-4	0.003
100	5.91/85.3	5.66/40.3	50	18	538	Arginine kinase (Argk)		gi/58585146					2.2	0.005							2	0.023
101	6.62/82.8	6.26/36.5	17	7	79	Aldose reductase-like isoform 1 (alditol)		gi/66525576					2.6	0.002							2	0.005	2.4	0.039
102	6.50/75.0	6.25/36.3	21	6	246	malate dehydrogenase, cytoplasmic-like isoform 1 (Mdh)		gi/66506786					-5.1	0.012									-3.2	0.001
103	6.37/74.0	6.25/36.3	21	4	85	malate dehydrogenase, cytoplasmic-like isoform 1 (Mdh)		gi/66506786															3.9	0.0366
104	5.78/91.3	5.70/49.4	21	4	299	aldehyde dehydrogenase, mitochondrial isoform 1 (Aldh)		gi/66530423					2	0.001				2.3		0.001			1.4	0.017
105	6.16/81.0	5.68/53.4	73	5	202	aldehyde dehydrogenase, mitochondrial isoform 1 (Aldh)		gi/66530423										2.9		0.001
106	6.70/84.0	6.69/55.9	16	2	91	aldehyde dehydrogenase, mitochondrial isoform 1 (Aldh)		gi/66530423													2.4	0.003
107	6.77/92.0	8.33/56.9	13	4	222	Putative aldehyde dehydrogenase (Aldh)		gi/48096130															-3.2	0.003
108	5.61/39.0	5.00/20.3	66	4	312	ATP synthase suunit-d (ATP syn-d)		gi/48098315					-4.5	0.001
Molecular transporter
110	6 .37/16.0	7.56/15.2	37	3	415	Chemosensory protein 3 precursor (CSP3)		gi/58585106										3.4		0.003
111	6.57/15.0	7.56/15.2	25	3	415	Chemosensory protein 3 precursor (CSP3)		gi/58585106													4.5	0.0005
112	5.15/15.6	5.71/15.6	65	9	180	Odorant binding protein 14 precursor (Obp14/19d)		gi/94158822							3.5		0.005				4.5	0.001
113	5.56/15.9	5.71/15.6	73	12	2013	Odorant binding protein 14 precursor (Obp14/19d)		gi/94158822		2.1	0.009				6		0.00138				6.3	0.00613
114	5.77/62.4	5.71/15.6	20	3	102	Odorant binding protein 14 precursor (Obp14/19d)		gi/94158822		3.2	0.003		1.8	0.003	1.8		0.037
115	5.80/15.2	6.37/15.5	56	8	154	Odorant binding protein 13 precursor (Obp13)		gi/94158810													3.7	0.012
116	5.19/10.0	6.37/15.5	42	6	378	Odorant binding protein 13 precursor (Obp13)		gi/94158810							-4.8		0.028
117	5.26/13.0	6.37/15.5	36	4	222	Odorant binding protein 13 precursor (Obp13)		gi/94158810													-4.7	0.001
118	5.73/90.2	6.77/80.0	13	2	72	Transferrin 1 precursor (Tsf1)		gi/58585086							4.4		0.001
119	6.32/91.0	6.77/80.0	21	19	885	Transferrin 1 precursor (Tsf1)		gi/58585086							-5.4		0.025
120	7.30/97.0	6.77/80.0	53	5	258	Transferrin 1 precursor (Tsf1)		gi/58585086										-2.3		0.004
Development
121	6.83/57.0	6.11/95.5	16	4	185	elongation factor 2-like isoform 1 (EF-2b)		gi/66508439													2.7	0.001
122	6.79/86.0	8.06/48.9	27	7	906	chitinase-like protein Idgf4-like (Idgf4)		gi/66514614							2		0.029
123	5.26/61.0	8.06/48.9	34	12	496	chitinase-like protein Idgf4-like (Idgf4)		gi/66514614					-4.5	0.000661
124	5.43/75.0	7.11/48.5	11	2	85	chitinase-like protein Idgf4-like (Idgf4)		gi/66514614					-4.3	0.022	-4.7		0.001
125	5.39/36.3	5.19/17.9	32	4	125	Eukaryotic translation initiation factor 5A-like (EIF-5A)		gi/110767655										3.2		0.002
126	6.30/80.6	6.02/49.2	8	2	58	Translation enlongation factor-1-gamma-2 (EF1alpha100E)		gi/328787154					3.4	0.000576
127	4.79/64.8	4.79/28.2	10	2	83	14-3-3 like (Leonardo) 14-3-3-zeta		gi/48097086		3.9	0.001
128	6.89/70.0	6.54/30.0	20	6	79	lethal (2) 37Cc CG10691-PA, isoform A		gi/48097857							3.8		0.002
Antioxidant system
129	5.93/81.0	5.68/53.4	60	20	1758	retinal dehydrogenase 1-like isoform 1 (rdh)		gi/328778476										-1.7		0.001
130	6.51/84.0	5.68/53.4	39	20	2244	retinal dehydrogenase 1-like isoform 1 (rdh)		gi/328778476													2.22	0.004
131	6.11/64.0	5.9/42.6	54	4	177	Lysosomal aspartic protease/Cysteine proteinase (Cp1)		gi/66560290										2.4		0.003
132	6.50/81.0	5.9/42.7	45	9	760	Lysosomal aspartic protease/Cysteine proteinase (Cp1)		gi/66560290													2.3	0.005
133	6.27/61.0	5.88/25.2	57	7	488	Peroxiredoxin-like protein (jafrac1)		gi/283436152													2.4	0.001
134	6.87/31.0	5.85/97.9	26	2	94	Superoxide dismutase (Sod1)		gi/38569378													3.8	0.00997
135	6.48/38.0	5.65/21.9	44	5	179	Peroxiredoxin1 (jafrac1)		gi/328777120					-4.8	0.000812
136	7.60/79.0	5.65/21.9	46	7	1035	Peroxiredoxin1		gi/283436152															-1.5	0.003
137	6.74/43.0	6.1/25.3	41	7	352	ferritin heavy chain (FHC)		gi/66524161					-4.8	0.003
138	5.83/66.0	5.24/27.6	47	6	729	Short chain dehydrogenase/ reductase (SDR/Antdh)		gi/58585184							-5.9	-5.9	0.011
139	5.15/72.0	5.24/27.6	46	3	506	short-chain dehydrogenase/reductase (SDR/Antdh)		gi/58585184							-3.9		0.043
140	6.82/16.9	5.24/27.6	51	11	405	Formaldehyde dehydrogenase /reductase (Fdn)		gi/58585184							2.8		0.000297
141	5.27/84.2	5.90/42.7	42	15	801	cathD (Cathespin)		gi/66560290							2.9		0.000286
142	6.05/52.9	5.65/21.9	61	13	561	peroxiredoxin 1 isoform 1(jafrac1)		gi/328777124										2.2		0.002
143	7.06/28.0	6.21/15.8	61	7	584	Superoxide dismutase1 (Sod1)		gi/295849268													-4.3	0.002
144	5.57/66.0	6.13/23.7	21	4	253	glutathione S-transferase-like (GstD1)		gi/328793353							-4.8		0.001
145	4.74/43.0	4.57/19.8	44	5	206	Translationaly controlled tumor protein (Tctp)		gi/66515987							-4.5	-4.5	0.026
Cytoskeleton
146	4.96/88.2	5.29/42.2	10	4	59	Actin-5C		gi/66547471		4.8	0.000362		3.3	0.02	2.9		0.001
147	5.69/87.7	5.30/42.2	17	3	78	Actin-87E isoform 2		gi/66509769		3.9	0.033
148	5.48/87.7	5.30/42.1	19	11	176	Actin related protein1 (Arp1)		gi/297591985							3.2	3.2	0.004
149	6.72/69.3	5.30/42.1	27	4	57	Actin related protein1 (Arp1)		gi/297591985					4	0.003
						CG9901
150	5.75/31.9	6.17/17.1	75	14	253	cofilin/actin-depolymerizing factor homolog protein twinstar (Tsr)		gi/328789760					2	0.005	2.7	2.7	0.007				3.1	0.004
151	5.49/15.1	5.64/14.0	89	10	80	Profilin (chic)		gi/147902613															4.8	0.001
152	5.36/83.0	5.01/50.6	67	9	1379	tubulin alpha-1 chain-like (tubulin-α1)		gi/66535209		5.5	3.65e-05
153	5.20/83.0	4.75/50.6	72	2	149	tubulin beta-1 chain		gi/48095525		5.3	0.001	0.00056
154	6.12/58.0	5.37/42.2	58	11	1168	Actin		gi/156759										-2.8		0.011
155	5.71/79.0	5.3/42.2	73	4	59	Actin-5C		gi/66547471		-4.2	0.016
Amino acid and nucleotide metabolism
156	6.75/96.3	4.83/26.8	66	17	175	Proteasome subunit alpha type-5-like (Pros-alpha5)		gi/380011435					4.6	0.001									1.9	0.02
157	6.65/23.5	6.75/17.7	20	3	156	Nucleoside diphosphate kinase (NDK) (NDP kinase) (Abnormal wing disks protein) (Killer of prune protein)		gi/66520497					3.3	0.002				3		0.017	6	0.000297
						CG2210
158	6.28/43.0	7.4/19.6	8	2	76	Nucleoside diphosphate kinase (NDK) (NDP kinase) (Abnormal wing disks protein) (Killer of prune protein)		gi/66520497					-4.5	0.001				-3.9		0.002
159	6.36/68.0	5.6/44.2	52	4	136	beta-ureidopropionase-like isoform 1 (pyd3)		gi/328778710										3.7		0.006
						CG 3027
160	5.60/50.0	5.6/44.2	20	4	136	beta-ureidopropionase-like isoform 1 (pyd3)		gi/328778710													-4	0.002
						CG 3027
109	6.36/66.0	6.42/41.8	47	3	172	Glutamine synthase /NAD synthase (GST)		gi/283436154										3.2		0.000197
Fatty acid metabolism
161	6.69/69.0	6.09/35.7	15	2	51	esterase FE4-like (ester-6)		gi/328784556													4.4	0.00894
162	5.69/16.8	4.90/12.0	45	4	55	FABP-like protein3 (FABP)		gi/5114221		2.9	0.004										4.7	0.002	4.2	0.00657
164	5.64/18.0	4.90/12.0	45	2	90	Fatty acid binding protein (FABP)		gi/5114221							-5.7		0.001
165	4.88/10.0	4.90/12.0	65	31	664	Fatty acid binding protein (FABP)		gi/5114221							-4.5		0.023
163	6.74/46.0	8.65/20.2	11	18	1073	Apolipophorin isofrom1 (Retinoid- and fatty acid-binding glycoprotein (Rfabg)		gi/328780886					-5.6	0.001
166	9.36/87.0	8.80/85.2	47	18	1073	Apolipophorins (Retinoid- and fatty acid-binding glycoprotein (Rfabg))		gi/328780886										1.8		0.01
Notes: Spot number corresponds to the number of protein spots in Figure 3.1.Theoretical molecular weight (Mr) and isoelectric point (pI) of the identified proteins were retrieved from the protein database of NCBInr. Experimental Mr and pI were calculated using Progenesis Samespot Software with internal standard molecular mass markers. Sequence coverage is the ratio of the number of amino acids in…
