# Supplementary material for: Hemolymph proteome changes during worker brood development match the biological divergences between western honey bees (Apis mellifera) and eastern honey bees (Apis cerana)
Source: BMC Genomics. 2014 Jul 5;15(1):563. doi: 10.1186/1471-2164-15-563 (PMC4111844; doi:10.1186/1471-2164-15-563)
Supplement: Supplementary file 2 — Additional file 2: Table S2: Protein abundance of the differerentially expressed hemolymph proteins during larval and pupal development stages of honey bee worker (A. m. ligustica and A.c. cerana) on days 1, 3 and 5, respectively. (XLSX 60 KB) [file 12864_2014_6273_MOESM2_ESM.xlsx]

## Sheet: day 1 larvae
Table S2. Protein abundance of the differerentially expressed hemolymph proteins during larval and pupal development stages of honey bee worker (A. m. ligustica and A.c. cerana) on day 1, 3 and 5, respectively.
					Protein abundance
Spot #	Protein name	Accession		Larva	Day 1 Larvae
		number			Aml			Acc
					1	2	3	1	2	3		Log 1.5 R	P-value	Std.
Food storage (Hexamerins)
4	Hexamerine		gi/149939403		1369000	1394295	1343704	166237	151000	181474		5.2	0.001	0.2723
7	Hexamerine110 (Hex 110)		gi/155368750		1369000	1394295	1343704	166237	151000	181474		3.2	7.86e-05	0.42
19	Hexamerine 70b precursor (Hex 70b)		gi/58585148		770266409	719600806	820932012	140300000	149639692	130960307		4.2	0.002	0.3269
20	Hexamerine 70b precursor (Hex 70b)		gi/58585148		655815964	623159608	688472320	146300000	131675885	160924114		3.7	0.028	0.1246
22	Hexamerine 70b precursor (Hex 70b)		gi/58585148		496357383	482388745	510326021	94150000	100914535	87385464		4.1	0.001	0.247
30	Hexamerine 70b precursor (Hex 70b)		gi/58585148		1400000	1380566	1419433	265554	283501	247607		4.1	0.001	0.2012
Major Royal jelly proteins
35	Major Royal Jelly Protein 1 ( MRJP1)		gi/58585098		3704000	3680581	3727418	398262	427928	368595		5.5	0.00365	0.1997
41	Major Royal Jelly Protein 2 ( MRJP2)		gi/58585108		51200000	49962440	52437559	5505135	5345792	5664478		5.5	0.0005	0.1178
43	Major Royal Jelly Protein 2 ( MRJP2)		gi/58585108		21580000	21914045	21245954	10831691	10655693	11007689		1.7	0.001	0.1783
45	Major Royal Jelly Protein 2 ( MRJP2)		gi/58585108		42730000	45921161	39538838	9532245	8812241	10252250		3.7	0.003	0.3712
46	Major Royal Jelly Protein 2 ( MRJP2)		gi/40218301		2657000	2418153	2895846	38600583	34362404	42838761		-6.6	0.042	0.2497
50	Major Royal Jelly Protein 2 ( MRJP2)		gi/40218301		6605000	6034690	7175309	40952789	41362475	40543102		-4.5	0.001	0.2382
52	Major Royal Jelly Protein 2 ( MRJP2)		gi/40218301		930300	831907	1028692	30409399	27109766	33709033		-8.6	0.009	0.17
53	Major Royal Jelly Protein 2 ( MRJP2)		gi/40218301		12410000	11689559	13130440	45421744	46535731	44307757		-3.2	0.001	0.2039
54	Major Royal Jelly Protein 3 ( MRJP3)		gi/56422035		89850000	93218579	86481420	24548561	24881126	24215996		3.2	0.017	0.2591
57	Major Royal Jelly Protein 3 ( MRJP3)		gi/56422035		10350000	10889783	9810216	3606642	3375561	3837722		2.6	0.004	0.287
61	Major Royal Jelly Protein 3 ( MRJP3)		gi/56422037		8028000	7319473	8736526	14748377	15179153	14317601		-1.5	0.012	0.2903
62	Major Royal Jelly Protein 3 ( MRJP3)		gi/56422037		3016000	2812482	3219517	25865150	23420680	28309620		-5.3	0.001	0.2672
Protein folding
66	Heat shock protein 60 (Hsp60)		gi/66547450		86420000	84387771	88452228	10493967	11205604	9782330		5.2	0.004	0.2255
73	Heat shock protein cognate 5 (Hsc70-5)		gi/229892203		9088000	8152810	10023189	2289591	2396318	2182864		3.4	0.001	0.3698
74	Heat shock protein cognate 5 (Hsc70-5)		gi/229892203		40130000	41927172	38332827	8254927	8014976	8494877		3.9	0.003	0.1822
77	Protein disulfide-isomerase precursor (PDI)		gi/328790461		7294000	6902796	7685203	850515	783013	918016		5.3	0.000358	0.2638
78	Calreticulin (Crc)		gi/665455506		32520000	31564194	33475805	4459676	4586876	4332477		4.9	0.000311	0.1429
79	T-complex protein (TRP)		gi/328785769		6403000	6425723	6380276	18374721	18174205	18575238		-2.6	0.042	0.0957
Carbohydrate metabolism and energy production
94	Plasma membrane calcium ATPase (PMCA)/ NPC2		gi/110756965		14360000	14921782	13798217	4614226	4110204	5118248		2.8	0.006	0.36709
Molecular transporter
113	Odorant binding protein 14 precursor (Obp14/19d)		gi/94158822		18990000	19932641	18047358	8104632	7344412	8864852		2.1	0.009	0.35458
114	Odorant binding protein 14 precursor (Obp14/19d)		gi/94158822		8979000	9402933	8555066	2453216	2272755	2633677		3.2	0.003	0.29829
Development
127	14-3-3 like 14-3-3-zeta		gi/48097086		17583129	19074832	22305694	3617927	4093311	4497115		3.9	0.001	0.21
Cytoskeleton
146	Actin-5C		gi/66547471		18950000	18523671	19376328	2706270	2491724	2920816		4.8	0.000362	0.1405
147	Actin-87E isoform 2 (Actin-87E0		gi/66509769		81450000	83845058	79054941	16754642	16835884	16673401		3.9	0.033	0.2606
152	tubulin alpha-1 chain-like (tubulin-α1)		gi/66535209		45820000	45137171	46502828	4926666	4990810	4862522		5.5	3.65e-05	0.2689
153	tubulin beta-1 chain (tubulin beta-1)		gi/48095525		27160000	28847984	25472015	3166985	3086267	3247703		5.3	0.001	0.21636
155	Actin-5C		gi/66547471									-4.2	0.016	0.19
Fatty acid metabolism
162	FABP-like protein3 (FABP)		gi/5114221		1935000	1746939	2123060	597057	611716	582398		2.9	0.004	0.30109
Notes: Spot number corresponds to the number of protein spots in Figure 3.1. Protein name is given when proteins were identified by LC-Chip ESI-QTOF/MS. The taxonomy is Apis. Accession number is the unique number given to mark the entry of a protein in the database NCBInr. The protein abundance is generated by the Progenesis Samespot Software based on its volume. 1, 2, and 3 refers to the three r…

## Sheet:  day 3 larvae
To be contiuned
					Protein abundance
Spot #	Protein name	Accession		Larva	Day 3 Larvae
		number			Aml			Acc
					1	2	3	1	2	3		Log 1.5 R	P-value	Std.
Food storage (Hexamerins)
6	Hexamerine110 (Hex 110)		gi/155368750		3440000	3740009	3139990	799152	769193	829112		3.6	0.002	0.3082
8	Hexamerine110 (Hex 110)		gi/155369750		857800	777695	937904	207523	196391	218655		3.5	0.008	0.2987
10	Hexamerine110 precursor (Hex 110)		gi/155369750		583194	632519	640762	1889548	2049361	1933916		-2.9	0.039	0.15
29	Hexamerine 70b precursor (Hex 70b)		gi/58585148		8277000	9024234	7529765	2553925	2401970	2705881		2.9	0.005	0.3702
33	Very High Density Lipophorin (VHDL)		gi/110762106		2692000	2824628	2559371	706275	715606	696943		3.3	0.000295	0.089
Major Royal jelly proteins
34	Major Royal Jelly Protein (MRJP)		gi/288872651		2921000	3099713	2742286	34648803	37321225	31976381		-6.1	0.046	0.2396
35	Major Royal Jelly Protein 1 ( MRJP1)		gi/58585098		3753000	3828890	3677109	1476959	1565985	1387933		2.3	0.001	0.199
40	Major Royal Jelly Protein 2 ( MRJP2)		gi/58585108		6528000	6177032	6878967	1289481	1290379	1288583		4	0.005	0.1345
41	Major Royal Jelly Protein 2 ( MRJP2)		gi/58585108		25300000	25888010	24711989	6373973	6509060	6238886		3.4	0.003	0.15
42	Major Royal Jelly Protein 2 ( MRJP2)		gi/58585108		46370000	46603299	46136700	19003619	19705995	18301243		2.2	0.013	0.0788
45	Major Royal Jelly Protein 2 ( MRJP2)		gi/58585108		24901280	28914922	21782691	2.01597e+06	2.31319e+06	1742615		6.2	0.021	0.22
46	Major Royal Jelly Protein 2 ( MRJP2)		gi/40218301		6734000	6983437	6484562	55455887	56775473	54136301		-5.2	0.004	0.2327
49	Major Royal Jelly Protein 2 ( MRJP2)		gi/40218301		1042000	1088209	995790	10092035	10074442	10109627		-5.6	0.02	0.1138
51	Major Royal Jelly Protein 2 ( MRJP2)		gi/40218301		5728000	5337125	6118874	17826190	16546423	19105956		-2.8	0.006	0.1881
59	Major Royal Jelly Protein 3 ( MRJP3)		gi/56422037		15500000	15906330	15093669	169539198	160448834	178629562		-5.9	0.02	0.297
60	Major Royal Jelly Protein 3 ( MRJP3)		gi/56422037		14670000	13479819	15860180	213124031	202435264	223812798		-6.6	0.021	0.3768
63	Major Royal Jelly Protein 3 ( MRJP3)		gi/56422037		41560000	37190917	45929082	202037250	204128856	199945644		-3.9	0.002	0.2859
64	Major Royal Jelly Protein 5 ( MRJP5)		gi/40218299		42960000	38229149	47690850	245616018	223439979	267792056		-4.3	0.022	0.2495
65	Major Royal Jelly Protein 5 ( MRJP5)		gi/40218299		5483000	5339410	5626589	43359440	43581430	43137449		-5.1	0.006	0.2772
Protein folding
68	Heat shock protein 60 (Hsp60)		gi/66547450		4057000	4267680	3846319	1803111	1755260	1850961		2	0.003	0.1937
69	Heat shock protein 60 (Hsp60)		gi/66547450		3710000	3642329	3777670	35932295	38596819	33267770		-5.6	0.001	0.2282
70	Heat shock protein 60 (Hsp60)		gi/66547450		1427000	1381577	1472422	187917	203900	171934		5	0.001	0.2888
71	Heat shock protein cognate 4 (Hsc70-4)		gi/229892210		4691000	4899442	4482557	62841926	64141545	61542307		-6.4	0.015	0.3587
	(Hsc70-4), CG4264													0.41
75	Hsp70Ab		gi/229892265		7890000	7280439	8499560	920011	1001504	838518		5.3	0.002	0.41
77	Protein disulfide-isomerase precursor (PDI)		gi/328790461		6843000	6367091	7318908	1351703	1254494	1448912		4	0.003	0.1588
81	HSP-90/83		gi/229892248		9714000	9526732	9901267	83307053	78834800	87779305		-5.3	0.000104	0.285
Carbohydrate metabolism/energy production
87	enolase-like(Eno)		gi/328776580		12610000	12333802	12886197	4219574	4248918	4190230		2.7	0.006	0.0712
94	Plasma membrane calcium ATPase (PMCA)/ NPC2		gi/110756965		25940000	24263365	27616634	5556779	5386880	5726679		3.1	0.003	0.1842
95	Glyceraldehyde-3-phosphate dehydrogenase-2 (GAPDH-II)		gi/48142692		9416000	8670672	10161327	2572612	2503428	2641796		4	0.001	0.1294
														0.265
100	Arginine kinase (Argk)		gi/58585146		4116000	3700853	4531146	1686842	1697292	1676392		2.2	0.005	0.265
101	Aldose reductase-like isoform 1 (alditol)		gi/66525576		7472000	7257247	7686752	2603751	2762173	2445329		2.6	0.002	0.2212
102	malate dehydrogenase, cytoplasmic-like isoform 1 (Mdh)		gi/66506786		4179000	4282945	4075054	33047437	32831056	33263819		-5.1	0.012	0.3775
104	aldehyde dehydrogenase, mitochondrial isoform 1 (Aldh)		gi/66530423		6350000	5679183	7020816	2822222	2664553	2979891		2	0.001	0.1237
108	ATP synthase suunit-d (ATP syn-d)		gi/48098315		5810000	5528732	6091267	36023573	38130417	33916730		-4.5	0.001	0.2639
Molecular transporter
114	Odorant binding protein 14 precursor (Obp14/19d)		gi/94158822		10260000	10461529	10058470	4945191	4716080	5174302		1.8	0.003	0.1628
Development
123	chitinase-like protein Idgf4-like (Idgf4)		gi/66514614		6151000	6206098	6095901	38137866	38085967	38189765		-4.5	0.000661	0.2255
124	chitinase-like protein Idgf4-like (Idgf4)		gi/66514614		3492000	3248402	3735597	19964877	18794253	21135501		-4.3	0.022	0.1276
126	Translation enlongation factor-1-gamma-2 (EF1alpha100E)		gi/328787154		26110000	26353024	25866975	6578041	6506393	6649688		3.4	0.000576	0.1498
Antioxidant system
135	Peroxiredoxin1 (Jafrac1)		gi/328777120		3735000	3577428	3892571	26153429	24873591	27433267		-4.8	0.000812	0.2167
137	ferritin heavy chain (FHC)		gi/66524161		2919000	2962915	2875084	20439588	22186543	18692632		-4.8	0.003	0.1743
Cytoskeleton
146	Actin-5C		gi/66547471		22360000	23371620	21348379	5866386	5913931	5818841		3.3	0.02	0.0917
149	Actin related protein1 (Arp1)		gi/297591985		24770000	22292617	27247382	4892839	4663150	5122528		4	0.003	0.13175
	CG9901				1406000	1530530	1281469	624888	621219	628558
150	cofilin/actin-depolymerizing factor homolog protein twinstar (Tsr)		gi/328789760		1406000	1530530	1281469	624888	621219	628558		2	0.005	0.23357
Amino acid and nucleotide metabolism
156	Proteasome subunit alpha type-5-like (Pros-alpha5)		gi/380011435		7177000	7157896	7196103	1111535	1204231	1018838		4.6	0.001	0.21278
157	Nucleoside diphosphate kinase (NDK) (NDP kinase) (Abnormal wing disks protein) (Killer of prune protein)		gi/66520497		5896000	5282779	6509220	1546878	1557200	1536556		3.3	0.002	0.27401
	CG2210				7463000	7200218	7725781	46272621	41166643	51378600
158	Nucleoside diphosphate kinase (NDK) (NDP kinase) (Abnormal wing disks protein) (Killer of prune protein)		gi/66520497		7463000	7200218	7725781	46272621	41166643	51378600		-4.5	0.001	0.18655
Fatty acid metabolism
163	Apolipophorin isofrom1 (Retinoid- and fatty acid-binding glycoprotein (Rfabg)		gi/328780886		7359000	7073016	7644983	71273790	77651394	64896185		-5.6	0.001	0.3172
Notes: Spot number corresponds to the number of protein spots in Figure 3.1. Protein name is given when proteins were identified by LC-Chip ESI-QTOF/MS. The taxonomy is Apis. Accession number is the unique number given to mark the entry of a protein in the database NCBInr. The protein abundance is generated by the Progenesis Samespot Software based on its volume. 1, 2, and 3 refers to the three r…

## Sheet: day 5 larvae
To be contiuned
					Protein abundance
Spot #	Protein name	Accession		Larva	Day 5 Larvae
		number			Aml			Acc
					1	2	3	1	2	3		Log 1.5 R	P-value	Std.
Food storage (Hexamerins)
1	Hexamerine		gi/149939403		1786000	1632700	1939299	4538280	4593716	4482844		-2.3	0.004	0.2424
2	Hexamerine		gi/149939403		10300000	9705687	10894312	32054776	33569166	30540385		-2.8	0.003	0.2591
5	Hexamerine110 (Hex 100)		gi/155368750		19430000	18255432	20604567	2664560	2589831	2739289		4.9	0.00227	0.0801
9	Hexamerine110 precursor (Hex 100)		gi/155369750		2787000	2626602	2947397	6270750	6149935	6391564		-2	0.001	0.0946
14	Hexamerine110 precursor (Hex 100)		gi/155368750		588000	550299	625700	4649890	4738921	4560860		-5.1	0.001	0.2056
16	Hexamerine110 precursor (Hex 100)		gi/155369750		2622000	2553489	2690510	7524366	8185512	6863220		-2.6	0.004	0.2818
17	Hexamerine110 precursor (Hex 100)		gi/155369750		2869000	2835226	2902773	10500804	9477195	11524413		-3.2	0.001	0.21225
19	Hexamerine 70b precursor (Hex 70b)		gi/58585148		84690000	81133730	88246269	39197533	42444792	35950274		1.9	0.009	0.30843
20	Hexamerine 70b precursor (Hex 70b)		gi/58585148		89270000	94484862	84055137	21596636	21438544	21754729		3.5	0.001	0.16231
21	Hexamerine 70b precursor (Hex 70b)		gi/58585148		770700	780620	760779	165096	154235	175957		3.8	0.001	0.19426
22	Hexamerine 70b precursor (Hex 70b)		gi/58585148		60970000	63220298	58719701	17347356	15863794	18830917		3.1	0.003	0.30254
23	Hexamerine 70b precursor (Hex 70b)		gi/58585148		41620000	38823816	44416183	10068914	10118888	10018941		3.5	0.001	0.17821
29	Hexamerine 70b precursor (Hex 70b)		gi/58585148		8026000	8289820	7762179	2685670	2564586	2806754		2.7	0.002	0.19237
30	Hexamerine 70b precursor (Hex 70b)		gi/58585148		2609000	2358180	2859819	946773	909635	983911		2.5	0.001	0.14115
31	Hexamerine 70c precursor (Hex 70b)		gi/148887477		20610000	19465060	21754939	64140673	66215446	62065901		-2.8	0.002	0.21696
32	Hexamerine 70c precursor (Hex 70b)		gi/148887477		14400000	15606955	13193044	24393893	23555209	25232578		-1.3	0.016	0.29206
Major Royal jelly proteins
36	Major Royal Jelly Protein 1 ( MRJP1)		gi|40557703		9159000	9102009	9215990	64133671	59244691	69022651		-4.8	0.001	0.2921
41	Major Royal Jelly Protein 2 ( MRJP2)		gi/58585108		25440000	23353097	27526902	8512766	8108834	8916697		2.7	0.01	0.1731
42	Major Royal Jelly Protein 2 ( MRJP2)		gi/58585108		51050000	55302384	46797615	13947735	14783484	13111987		3.2	0.022	0.0857
43	Major Royal Jelly Protein 2 ( MRJP2)		gi/58585108		68020000	62554895	73485104	10970488	10168571	11772405		4.5	0.00067	0.158
44	Major Royal Jelly Protein 2 ( MRJP2)		gi/58585108		45360000	41911346	48808653	17851024	16417344	19284704		2.3	0.044	0.18
46	Major Royal Jelly Protein 2 ( MRJP2)		gi/40218301		7608000	8195021	7020978	53273170	57633104	48913237		-4.8	0.049	0.1163
50	Major Royal Jelly Protein 2 ( MRJP2)		gi/40218301		10120000	9435954	10804045	32797834	34266488	31329179		-2.9	0.003	0.27748
51	Major Royal Jelly Protein 2 ( MRJP2)		gi/40218301		15170000	14405502	15934497	135480995	140313367	130648624		-5.4	0.001	0.2124
55	Major Royal Jelly Protein 3 ( MRJP3)		gi/56422035		8200000	7621764	8778235	4648213	4161406	5135021		1.4	0.001	0.08515
56	Major Royal Jelly Protein 3 ( MRJP3)		gi/56422035		18480000	18689581	18270418	5938085	6433760	5442410		2.8	0.001	0.17845
Protein folding
70	Heat shock protein 60 (Hsp60)		gi/66547450		5174000	5367969	4980030	1251719	1159381	1344057		3.5	0.002	0.27479
	(Hsc70-4), CG4264													0.42612
72	Heat shock protein cognate 4 (Hsc70-4)		gi/229892210		10910000	11725678	10094321	2980799	2690001	3271596		3.2	0.006	0.42612
76	Heat shock protein 90 (Hsp90)		gi/229892248		3580000	3334441	3825558	1527887	1517271	1538503		2.1	0.002	0.15233
77	Protein disulfide-isomerase precursor (PDI)		gi/328790461		5519000	5379393	5658606	2085649	2126448	2044851		2.4	0.001	0.11065
81	HSP-90/83		gi/229892248		4414000	3988845	4839154	48280388	46206914	50353863		-5.9	0.011	0.13241
82	Heat shock protein beta-1 (Hsp-beta-1)		gi/110757651		20330000	19524543	21135456	174349638	178464813	170234463		-5.3	0.029	0.15599
83	10 kDa heat shock protein, mitochondrial-like (Hsp-10)		gi/66547447		4182000	4162142	4201857	19522292	20823485	18221099		-3.8	0.001	0.17637
Carbohydrate metabolism and energy production
92	Glucose dehydrogenase (Gld)		gi/110772962		6416000	6006439	6825560	2235769	1993364	2478174		2.6	0.001	0.11094
93	Glucose dehydrogenase (Gld)		gi/110772962		2964000	3178196	2749803	1032858	971864	1093852		2.6	0.005	0.32436
94	Plasma membrane calcium ATPase (PMCA)/ NPC2		gi/110756965		34260000	34216396	34303603	7339062	6903222	7774902		3.8	0.014	0.14352
95	Glyceraldehyde-3-phosphate dehydrogenase-2 (GAPDH-II)		gi/48142692		10830000	11505179	10154820	2958941	2678757	3239125		3.2	0.005	0.38821
					21740000	21785604	21694395	57527905	56772523	58283287
96	Glyceraldehyde-3-phosphate dehydrogenase-2 (GAPDH-II)		gi/48142692		21740000	21785604	21694395	57527905	56772523	58283287		-2.4	0.003	0.1376
99	Transketolase isoform2		gi/328789361		6795000	7237537	6352462	30459805	28423125	32496484		-3.7	0.007	0.326
Molecular transporter
112	Odorant binding protein 14 precursor (Obp14/19d)		gi/94158822		31560000	34201359	28918640	7635150	6887434	8382865		3.5	0.005	0.4492
113	Odorant binding protein 14 precursor (Obp14/19d)		gi/94158822		111300000	109721852	112878147	9771193	9124758	10417628		6	0.00138	0.12846
114	Odorant binding protein 14 precursor (Obp14/19d)		gi/94158822		80245376	89371084	90778321	4.18507e+07	43039546	4.06618e+07		1.8	0.037	0.09
116	Odorant binding protein 13 precursor (Obp13)		gi/94158810		6830000	7053758	6606241	47825414	46360290	49290539		-4.8	0.028	0.15641
118	Transferrin 1 precursor (Tsf1)		gi/58585086		3843000	4061376	3624623	645459	631394	659524		4.4	0.001	0.19406
119	Transferrin 1 precursor (Tsf1)		gi/58585086		3183000	3470530	2895469	28426895	30676766	26177024		-5.4	0.025	0.02782
Development
122	chitinase-like protein Idgf4-like (Idgf4)		gi/66514614		1594000	1492291	1695708	708444	685093	731795		2	0.029	0.07629
124	chitinase-like protein Idgf4-like (Idgf4)		gi/66514614		3026000	2932192	3119807	20346880	21637676	19056084		-4.7	0.001	0.23316
128	lethal (2) 37Cc CG10691-PA, isoform A (l(2)37Cc)		gi/48097857		4323000	3878388	4767611	926058	930800	921316		3.8	0.002	0.26729
Antioxidant system
138	Short chain dehydrogenase/ reductase (SDR/Antdh)		gi/58585184		4153000	3880851	4425148	45425567	44524177	46326957		-5.9	0.011	0.11294
139	short-chain dehydrogenase/reductase (SDR/Antdh)		gi/58585184		33370000	33256013	33483986	162222883	162094271	162351496		-3.9	0.043	0.1647
140	Formaldehyde dehydrogenase /reductase (Fdn)		gi/58585184		5519000	5546852	5491147	1773392	1855887	1690897		2.8	0.000297	0.10237
141	cathD (Cathespin)		gi/66560290		7747000	8125293	7368706	2390390	2516671	2264110		2.9	0.000286	0.0989
144	glutathione S-transferase-like (GstD1)		gi/328793353		6416000	6033749	6798250	44926480	46078263	43774697		-4.8	0.001	0.21036
145	Translationaly controlled tumor protein (Tctp)		gi/66515987		5451000	5475756	5426243	33797676	35953770	31641582		-4.5	0.026	0.14638
Cytoskeleton 10 (8)
146	Actin-5C		gi/66547471		14510000	13267962	15752037	4477161	4332198	4622124		2.9	0.001	0.13182
148	Actin related protein1 (Arp1)		gi/297591985		26790000	27599860	25980139	7319487	6508129	8130845		3.2	0.004	0.34919
	CG9901
150	cofilin/actin-depolymerizing factor homolog protein twinstar (Tsr)		gi/328789760		6887000	7366719	6407280	2304536	2096211	2512862		2.7	0.007	0.39564
Fatty acid metabolism
164	Fatty acid binding protein (FABP)		gi/5114221		1707000	1770344	1643655	17216850	16072001	18361699		-5.7	0.001	0.25581
165	Fatty acid binding protein (FABP)		gi/5114221		1594319	1802753	1717132	10739828	11357343	10122313		-4.5	0.023	0.21
Notes: Spot number corresponds to the number of protein spots in Figure 3.1. Protein name is given when proteins were identified by LC-Chip ESI-QTOF/MS. The taxonomy is Apis. Accession number is the unique number given to mark the entry of a protein in the database NCBInr. The protein abundance is generated by the Progenesis Samespot Software based on its volume. 1, 2, and 3 refers to the three r…

## Sheet: day 1 pupae
To be contiuned
					Protein abundance
Spot #	Protein name	Accession		Larva	Pupae Day 1
		number			Aml			Acc
					1	2	3	1	2	3		Log 1.5 R	P-value	Std.
Food storage (Hexamerins)
3	Hexamerine		gi/149939403		960900	1031223	890576	3516982	3157235	3876729		-3.2	0.006	0.43399
8	Hexamerine110 (Hex 100)		gi/155369750		867600	855503	879696	302330	307772	296888		-2.6	0.034	0.07879
11	Hexamerine110 precursor (Hex 100)		gi/155369750		309900	276057	343742	484085	486926	481243		-1.1	0.021	0.28501
12	Hexamerine110 precursor (Hex 100)		gi/155369750		32660000	32891881	32428118	90000376	89186080	90814673		-2.5	0.001	0.1398
19	Hexamerine 70b precursor (Hex 70b)		gi/58585148		33360000	34136952	32583047	18158883	17217948	19099819		-1.5	0.005	0.18537
22	Hexamerine 70b precursor (Hex 70b)		gi/58585148		14850000	15337863	14362136	4771675	5149798	4393553		2.8	0.001	0.11485
23	Hexamerine 70b precursor (Hex 70b)		gi/58585148		7147000	6576717	7717282	2205256	2028564	2381948		2.9	0.02	0.082
26	Hexamerine 70b precursor (Hex 70b)		gi/58585148		12650000	13323209	11976790	30866777	30080823	31652732		-2.2	0.003	0.1942
27	Hexamerine 70b precursor (Hex 70b)		gi/58585148		8864000	8707074	9020925	2626370	2506990	2745749		3	0.016	0.1685
28	Hexamerine 70b precursor (Hex 70b)		gi/58585148		2841000	3086475	2595524	7828875	8220947	7436803		-2.5	0.035	0.09009
30	Hexamerine 70b precursor (Hex 70b)		gi/58585148		10320000	11159275	9480724	2397458	2304107	2490810		3.6	0.002	0.29712
Major Royal jelly proteins
35	Major Royal Jelly Protein 1 ( MRJP1)		gi/58585098		2608000	2398148	2817851	581794	616639	546950		3.7	0.003	0.34677
41	Major Royal Jelly Protein 2 ( MRJP2)		gi/58585108		13350000	12047335	14652664	5933333	5902151	5964515		2	0.004	0.22856
42	Major Royal Jelly Protein 2 ( MRJP2)		gi/58585108		11880000	12953573	10806426	4311101	4036099	4586103		2.5	0.008	0.38103
43	Major Royal Jelly Protein 2 ( MRJP2)		gi/58585108		13000000	11947030	14052969	5777777	5227853	6327701		2	0.028	0.1353
Protein folding
67	Heat shock protein 60 (Hsp60)		gi/66547450		26200000	23901799	28498200	9901073	10366673	9435472		2.4	0.006	0.33298
Carbohydrate metabolism and energy production
84	enolase-like(Eno)		gi/328776580		1690000	1769256	1610743	782191	798657	765726		1.9	0.002	0.1238
85	enolase-like(Eno)		gi/328776580		6570000	6073973	7066026	1946666	1751366	2141966		3	0.007	0.1618
87	enolase-like(Eno)		gi/328776580		9807000	9880853	9733146	3558836	3837762	3279910		2.5	0.002	0.17518
88	Aldolase-reductase (Ald)		gi/66525576		54440000	53164721	55715278	12144522	12179061	12109983		3.7	0.04	0.2648
95	Glyceraldehyde-3-phosphate dehydrogenase-2 (GAPDH-II)		gi/48142692		4337000	4666175	4007824	1007536	1053955	961118		3.6	0.004	0.1739
99	Transketolase isoform2		gi/328789361		1010000	926677	1093322	3273301	3256681	3289922		-2.9	0.001	0.19147
104	aldehyde dehydrogenase, mitochondrial isoform 1 (Aldh)		gi/66530423		1695000	1525500	1864499	667052	629657	704446		2.3	0.001	0.10916
105	aldehyde dehydrogenase, mitochondrial isoform 1 (Aldh)		gi/66530423		453400	491437	415362	139899	141289	138509		2.9	0.001	0.18295
Molecular transporter
110	Chemosensory protein 3 precursor (CSP3)		gi/58585106		2438000	2223830	2652169	614219	568129	660309		3.4	0.003	0.2318
120	Transferrin 1 precursor (Tsf1)		gi/58585086		3481000	3693285	3268714	8845327	9640735	8049919		-2.3	0.004	0.1419
Development
125	Eukaryotic translation initiation factor 5A-like (EIF-5A)		gi/110767655		9599000	9930360	9267639	2622611	2420220	2825002		3.2	0.002	0.2759
Antioxidant system
129	retinal dehydrogenase 1-like isoform 1 (rdh)		gi/328778476		13000000	13514633	12485366	25899924	25980618	25819229		-1.7	0.001	0.09001
131	Lysosomal aspartic protease/Cysteine proteinase (Cp1)		gi/66560290		3027000	2694474	3359525	1143914	1131433	1156395		2.4	0.003	0.24527
142	peroxiredoxin 1 isoform 1 (Jafrac1)		gi/328777124		9236000	8914391	9557608	3785150	3889913	3680387		2.2	0.002	0.15419
Cytoskeleton 10 (8)
154	Actin		gi/156759		3094000	2948677	3239322	9628881	9449288	9808473		-2.8	0.011	0.1699
Amino acid and nucleotide metabolism
157	Nucleoside diphosphate kinase (NDK) (NDP kinase) (Abnormal wing disks protein) (Killer of prune protein)		gi/66520497		7191000	7489900	6892099	2130666	2281185	1980148		3	0.017	0.172
	CG2210				3633000	3913514	3352485	17661244	18288079	17034409
158	Nucleoside diphosphate kinase (NDK) (NDP kinase) (Abnormal wing disks protein) (Killer of prune protein)		gi/66520497		3633000	3913514	3352485	17661244	18288079	17034409		-3.9	0.002	0.10329
159	beta-ureidopropionase-like isoform 1 (pyd3)		gi/328778710		12260000	12678820	11841179	2734971	2916415	2553527		3.7	0.006	0.1396
	CG 3027
	CG 3027
109	Glutamine synthase /NAD synthase (GST)		gi/283436154		6923000	7079652	6766347	1891482	1934705	1848259		3.2	0.00197	0.1745
Fatty acid metabolism
166	Apolipophorins (Retinoid- and fatty acid-binding glycoprotein (Rfabg)		gi/328780886		13610000	13958023	13261976	6559849	5884805	7234892		1.8	0.01	0.31786
Notes: Spot number corresponds to the number of protein spots in Figure 3.1. Protein name is given when proteins were identified by LC-Chip ESI-QTOF/MS. The taxonomy is Apis. Accession number is the unique number given to mark the entry of a protein in the database NCBInr. The protein abundance is generated by the Progenesis Samespot Software based on its volume. 1, 2, and 3 refers to the three r…

## Sheet:  day 3 pupae
To be contiuned
					Protein abundance
Spot #	Protein name	Accession		Larva	Pupae Day 3
		number			Aml			Acc
					1	2	3	1	2	3		Log 1.5 R	P-value	Std.
Food storage (Hexamerins)
13	Hexamerine110 precursor (Hex 100)		gi/155369750		7350000	6697307	8002692	14643418	15619032	13667805		-1.7	0.017	0.38416
15	Hexamerine110 precursor (Hex 100)		gi/155369750		6218000	6237356	6198643	13434580	12462811	14406349		-1.9	0.03	0.18642
19	Hexamerine 70b precursor (Hex 70b)		gi/58585148		31090000	30030693	32149306	14984989	16024368	13945611		1.8	0.007	0.25542
20	Hexamerine 70b precursor (Hex 70b)		gi/58585148		20270000	21252325	19287674	8650916	9188728	8113103		2.1	0.032	0.1339
23	Hexamerine 70b precursor (Hex 70b)		gi/58585148		4204000	3898094	4509905	1148604	1187154	1110055		3.2	0.002	0.2626
25	Hexamerine 70b precursor (Hex 70b)		gi/58585148		1923000	1918834	1927165	3989730	3772203	4207257		-1.8	0.002	0.12928
33	Very High Density Lipophorin (VHDL)		gi/110762106		3950000	4212194	3687805	1755555	1734445	1776665		2	0.003	0.19363
Major Royal jelly proteins
36	Major Royal Jelly Protein 1 ( MRJP1)		gi|40557703		12590000	13305440	11874559	63736875	68587213	58886536		-4	0.017	0.2478
37	Major Royal Jelly Protein 1 ( MRJP1)		gi/33358394		2327000	2521965	2132034	8178605	8596662	7760549		-3.1	0.026	0.181
38	Major Royal Jelly Protein 1 ( MRJP1)		gi/288872651		18180000	17419130	18940869	3894458	3787424	4001492		3.8	0.00308	0.1355
39	Major Royal Jelly Protein 2 ( MRJP2)		gi/33358394		6792000	7011577	6572422	1095436	1067545	1123326		4.5	0.0092	0.14257
47	Major Royal Jelly Protein 2 ( MRJP2)		gi/40218301		16370000	17287238	15452761	67665623	70137331	65193914		-3.5	0.048	0.1482
48	Major Royal Jelly Protein 2 ( MRJP2)		gi/40218301		2336000	2304083	2367916	5699983	5432304	5967663		-2.2	0.019	0.08222
Protein folding
70	Heat shock protein 60 (Hsp60)		gi/66547450		2986000	2675401	3296598	1274377	1282184	1266570		2.1	0.006	0.27269
														0.03381
80	Endoplasimic reticul protein60 (ERp60)		gi/66546657		26130000	27066660	25193339	13658197	14334608	12981787		1.6	0.022	0.0938
Carbohydrate metabolism and energy production
86	enolase-like(Eno)		gi/328776580		4465000	4244856	4685143	1620292	1589408	1651175		2.5	0.044	0.0747
87	enolase-like(Eno)		gi/328776580		19060000	17852750	20267249	6916633	6525888	7307378		2.5	0.00334	0.117
89	fructose-bisphosphate aldolase-like		gi/110748949		12730000	12302247	13157752	5432963	5042758	5823167		2.1	0.001	0.09458
91	Transaldolase (Tal)		gi/|328783160		15990000	17003181	14976818	4549519	4917717	4181322		3.1	0.025	0.1744
98	Peptidyl-prolyl cis-trans isomerase B precursor (Cyclophilin1)		gi/380029325		5380000	5431263	5328736	14825536	13339027	16312046		-2.5	0.004	0.27172
99	Transketolase isoform2		gi/328789361		9723000	10237221	9208778	49222687	44532731	53912643		-4	0.003	0.36629
100	Arginine kinase (Argk)		gi/58585146		1277000	1172242	1381757	567555	527559	607551		2	0.023	0.1287
101	Aldose reductase-like isoform 1 (alditol)		gi/66525576		5333000	5783489	4882510	2370222	2452363	2288081		2	0.005	0.1234
106	aldehyde dehydrogenase, mitochondrial isoform 1 (Aldh)		gi/66530423		8480000	7969624	8990375	3204622	3304720	3104524		2.4	0.003	0.22569
Molecular transporter
111	Chemosensory protein 3 precursor (CSP3)		gi/58585106		12770000	13090458	12449541	2059587	2162536	1956638		4.5	0.0005	0.2615
112	Odorant binding protein 14 precursor (Obp14/19d)		gi/94158822		40360000	37566044	43153955	6509392	6645953	6372832		4.5	0.001	0.22278
113	Odorant binding protein 14 precursor (Obp14/19d)		gi/94158822		101200000	98579825	103820174	7866935	7964518	7769352		6.3	0.00613	0.09446
115	Odorant binding protein 13 precursor (Obp13)		gi/94158810		56510000	59456795	53563204	12606300	13617842	11594758		3.7	0.012	0.2697
117	Odorant binding protein 13 precursor (Obp13)		gi/94158810		14370000	14266587	14473412	96624149	87139256	106109043		-4.7	0.001	0.22524
Development
121	elongation factor 2-like isoform 1 (EF-2b)		gi/66508439		27590000	26688008	28491991	9232202	9425891	9038512		2.7	0.001	0.13241
Antioxidant system
130	retinal dehydrogenase 1-like isoform 1 (rdh)		gi/328778476		9420000	9059524	9780475	3829378	4058379	3600377		2.22	0.004	0.24209
132	Lysosomal aspartic protease/Cysteine proteinase (Cp1)		gi/66560290		7243000	6607050	7878949	2850418	2910378	2790458		2.3	0.005	0.26904
133	Peroxiredoxin-like protein (jafrac1)		gi/283436152		2944000	2713580	3174419	1112548	1078150	1146945		2.4	0.001	0.11721
134	Superoxide dismutase (Sod1)		gi/38569378		3335000	3573604	3096395	714412	758190	670634		3.8	0.00997	0.2255
143	Superoxide dismutase1 (Sod1)		gi/295849268		1740000	1795390	1684609	9948134	9039122	10857146		-4.3	0.002	0.30457
Cytoskeleton 10 (8)
	CG9901
150	cofilin/actin-depolymerizing factor homolog protein twinstar (Tsr)		gi/328789760		1287000	1204356	1369643	366180	395038	337323		3.1	0.004	0.35336
Amino acid and nucleotide metabolism
157	Nucleoside diphosphate kinase (NDK) (NDP kinase) (Abnormal wing disks protein) (Killer of prune protein)		gi/66520497		6041000	6123927	5958072	530348	531221	529475		6	0.000297	0.3298
	CG2210
	CG 3027
160	beta-ureidopropionase-like isoform 1 (pyd3)		gi/328778710		5035000	4773293	5296706	25489687	27644244	23335130		-4	0.002	0.33729
	CG 3027
Fatty acid metabolism
161	esterase FE4-like (ester-6)		gi/328784556		6140000	5874717	6405282	1031256	951399	1111114		4.4	0.00894	0.08479
162	FABP-like protein3 (FABP)		gi/5114221		2010000	1940685	2079314	298928	298351	299505		4.7	0.002	0.08033
Notes: Spot number corresponds to the number of protein spots in Figure 3.1. Protein name is given when proteins were identified by LC-Chip ESI-QTOF/MS. The taxonomy is Apis. Accession number is the unique number given to mark the entry of a protein in the database NCBInr. The protein abundance is generated by the Progenesis Samespot Software based on its volume. 1, 2, and 3 refers to the three r…

## Sheet: day 5 pupae
To be contiuned
					Protein abundance
Spot #	Protein name	Accession		Larva	Pupae Day 5
		number			Aml			Acc
					1	2	3	1	2	3		Log 1.5 R	P-value	Std.
Food storage (Hexamerins)
9	Hexamerine110 precursor (Hex 110)		gi/155369750		2161000	2177260	2144739	5718390	5144737	6292042		-2.4	0.04	0.2669
18	Hexamerine110 precursor (Hex 110)		gi/155369750		2656000	2701645	2610354	6480803	6530121	6431484		-2.2	0.000923	0.1236
24	Hexamerine 70b precursor (Hex 70b)		gi/58585148		2534000	2470013	2597986	5937426	5863189	6011663		-2.1	0.016	0.1315
25	Hexamerine 70b precursor (Hex 70b)		gi/58585148		10330000	10879744	9780255	34863750	33719910	36007589		-3	0.002	0.21233
Major Royal jelly proteins
37	Major Royal Jelly Protein 1 ( MRJP1)		gi/33358394		2887000	2711914	3062085	9743625	8767436	10719813		-3	0.011	0.09827
58	Major Royal Jelly Protein 3 ( MRJP3)		gi/56422037		4055000	4315486	3794513	15455818	15023700	15887936		-3.3	0.002	0.22763
Protein folding
75	Hsp70Ab		gi/229892265		8797000	9430999	8163000	1538658	1546504	1530812		4.3	0.005	0.16552
														0.05238
80	Endoplasimic reticul protein60 (ERp60)		gi/66546657		14360000	13397498	15322501	6921339	6603860	7238818		1.8	0.027	0.15
Carbohydrate metabolism and energy production
87	enolase-like(Eno)		gi/328776580		13580000	14354962	12805037	7697895	7458488	7937301		1.4	0.008	0.21763
90	Aldolase-reductase (Ald)		gi/66525576		4782000	5023765	4540234	13177642	13815238	12540046		-2.5	0.011	0.00537
97	Glyceraldehyde-3-phosphate dehydrogenase-2 (GAPDH-II)		gi/48142692		7308000	6825339	7790660	20971805	18836760	23106849		-2.6	0.033	0.08893
101	Aldose reductase-like isoform 1 (alditol)		gi/66525576		4909000	4894360	4923639	1855128	1785467	1924789		2.4	0.039	0.08531
102	malate dehydrogenase, cytoplasmic-like isoform 1 (Mdh)		gi/66506786		6685000	6134499	7235500	24467716	24213451	24721982		-3.2	0.001	0.17799
103	malate dehydrogenase, cytoplasmic-like isoform 1 (Mdh)		gi/66506786		4842000	5248288	4435711	996021	1079110	912932		3.9	0.0366	0.121
104	aldehyde dehydrogenase, mitochondrial isoform 1 (Aldh)		gi/66530423		4070000	4173172	3966827	2307101	2061356	2552846		1.4	0.017	0.32633
107	Putative aldehyde dehydrogenase		gi/48096130		2182301	2511941	2026208	7987221	9193704	8981976		-3.2	0.003	0.30767
Antioxidant system
136	Peroxiredoxin1		gi/283436152		1834000	1816238	1851761	3369273	3516757	3221788		-1.5	0.003	0.13192
Cytoskeleton
151	Profilin (chic)		gi/147902613		8303000	7862864	8743135	1185760	1224224	1147296		4.8	0.001	0.21089
Amino acid and nucleotide metabolism
156	Proteasome subunit alpha type-5-like (Pros-alpha5)		gi/380011435		11810000	10599888	13020111	5466086	5962149	4970023		1.9	0.02	0.47804
Fatty acid metabolism
162	FABP-like protein3 (FABP)		gi/5114221		2016000	2130968	1901031	367203	397107	337300		4.2	0.00657	0.06054
Notes: Spot number corresponds to the number of protein spots in Figure 3.1. Protein name is given when proteins were identified by LC-Chip ESI-QTOF/MS. The taxonomy is Apis. Accession number is the unique number given to mark the entry of a protein in the database NCBInr. The protein abundance is generated by the Progenesis Samespot Software based on its volume. 1, 2, and 3 refers to the three r…
